# Supplementary material for: Evaluation of reporting quality of cohort studies using real-world data based on RECORD: systematic review
Source: BMC Med Res Methodol. 2023 Jun 29;23:152. doi: 10.1186/s12874-023-01960-2 (PMC10308622; doi:10.1186/s12874-023-01960-2)
Supplement: Supplementary file 4 — Supplementary Material 4: Details of evaluation results. [file 12874_2023_1960_MOESM4_ESM.xlsx]

## Sheet: Sheet1
No.	Details of evaluation results (Y=Yes, PY=Partly Yes, N=No, N/A=Not Applicable)																							Rate of adequate reporting	Journal IFs	Citations
	R1.1a	R1.1b	R1.2a	R1.2b	R1.3	R6.1	R6.2	R6.3	R7.1a	R7.1b	R7.1c	R12.1	R12.2	R12.3	R13.1	R19.1a	R19.1b	R19.1c	R19.1d	R19.1e	R22.1a	R22.1b	R22.1c
1	N	N	N	Y	N/A	PY	N/A	N/A	N	N	N	N	N	N/A	N	N	N	N/A	Y	N	N	N	N	0.111111	0.519	12
2	Y	Y	N	N	N/A	PY	N/A	N/A	N	N	N	Y	N	N/A	PY	N	N	N/A	N	N	Y	N	N	0.222222	3.639	8
3	Y	Y	N	N	N	PY	N/A	N	N	N	N	Y	Y	PY	Y	Y	Y	N/A	Y	Y	Y	N	N	0.47619	3.15	26
4	Y	Y	N	N	N/A	PY	N/A	N/A	N	N	N	Y	Y	N/A	Y	Y	Y	N/A	N	N	Y	N	N	0.444444	1.952	10
5	Y	Y	N	N	N/A	Y	N	N/A	N	N	PY	Y	N	N/A	N	Y	Y	N	Y	N	N	N	N	0.35	0.827	5
6	Y	PY	Y	N	N	Y	Y	N	Y	Y	Y	Y	N	Y	Y	Y	N	Y	Y	N	N	N	Y	0.608696	3.58	1
7	Y	Y	Y	N	Y	PY	N/A	Y	N	Y	N	Y	Y	PY	Y	Y	Y	N/A	Y	N	N	N	Y	0.619048	5.486	4
8	Y	Y	N	N	N	PY	N/A	N	N	N	N	Y	Y	PY	Y	Y	Y	N/A	Y	Y	N	N	Y	0.47619	3.276	25
9	Y	Y	N	N	N/A	PY	N/A	N/A	N	PY	N	Y	N	N/A	PY	Y	N	N/A	Y	N	Y	N	N	0.333333	2.32	16
10	Y	Y	Y	N	N/A	Y	N	N/A	N	N	N	Y	N	N/A	Y	Y	N	N	N	N	N	N	N	0.35	2.468	20
11	Y	Y	Y	Y	Y	Y	N	N	N	PY	N	Y	N	N	PY	Y	Y	Y	Y	N	N	N	N	0.478261	2.6961	50
12	Y	N	Y	Y	N	Y	N	N	Y	Y	Y	Y	N	PY	N	Y	Y	Y	Y	N	N	N	Y	0.565217	7.683	33
13	Y	N	N	Y	N	PY	N/A	N	N	N	N	N	N	PY	N	Y	N	N/A	Y	N	N	N	N	0.190476	5.554	77
14	Y	Y	Y	N	Y	PY	N/A	Y	N	Y	N	Y	Y	PY	Y	Y	Y	N/A	Y	N	N	N	Y	0.619048	2.599	24
15	Y	Y	Y	N	N	Y	Y	N	Y	Y	Y	Y	N	PY	N	Y	Y	Y	Y	N	N	N	Y	0.608696	6.883	3
16	Y	N	N	N	N	Y	N	N	Y	N	Y	Y	N	Y	Y	Y	N	N	Y	N	N	N	Y	0.434783	2.142	23
17	Y	Y	Y	Y	N/A	Y	N	N/A	N	N	N	Y	N	N/A	Y	Y	N	N	Y	Y	N	N	N	0.5	1.256	27
18	Y	Y	Y	Y	N	Y	Y	N	N	Y	N	Y	Y	Y	Y	Y	N	N	Y	N	N	N	Y	0.608696	1.854	13
19	Y	Y	Y	N	N	PY	N/A	N	N	N	N	Y	N	PY	Y	N	N	N/A	Y	Y	N	N	N	0.333333	1.823	7
20	Y	PY	Y	Y	Y	Y	Y	Y	N	N	N	Y	Y	Y	Y	Y	N	N	Y	N	Y	N	N	0.608696	2.602	15
21	Y	Y	N	Y	Y	Y	N	N	N	Y	N	Y	Y	Y	PY	Y	Y	N	Y	N	Y	N	Y	0.608696	1.537	4
22	Y	N	Y	Y	Y	PY	N/A	N	N	PY	N	N	N	PY	PY	Y	N	N/A	N	N	N	N	N	0.238095	2.62	6
23	Y	Y	N	N	N/A	Y	N	N/A	N	N	N	N	N	N/A	N	N	N	N	N	N	Y	N	N	0.2	5.531	8
24	Y	Y	Y	Y	N/A	PY	N/A	N/A	N	PY	N	N	Y	N/A	N	N	N	N/A	N	N	N	N	N	0.277778	3.185	15
25	Y	Y	N	N	N/A	PY	N/A	N/A	N	N	N	Y	N	N/A	Y	Y	N	N/A	N	N	Y	N	N	0.333333	4.034	2
26	Y	Y	Y	Y	N/A	Y	Y	N/A	N	N	N	Y	N	N/A	N	Y	N	Y	Y	N	N	N	Y	0.55	2.278	17
27	Y	Y	Y	Y	N/A	PY	N/A	N/A	N	N	N	Y	Y	N/A	Y	Y	N	N/A	Y	Y	N	N	N	0.555556	5.561	50
28	Y	Y	N	N	N/A	PY	N/A	N/A	N	PY	N	Y	N	N/A	Y	N	Y	N/A	Y	N	N	N	N	0.333333	2.394	7
29	Y	Y	Y	Y	N/A	PY	N/A	N/A	N	PY	N	N	N	N/A	N	Y	N	N/A	Y	Y	N	N	N	0.388889	2.649	3
30	Y	Y	Y	Y	N	Y	Y	N	N	Y	N	Y	N	PY	Y	Y	N	Y	Y	N	Y	N	N	0.565217	4.791	0
31	Y	Y	N	N	N/A	PY	N/A	N/A	N	N	N	Y	Y	N/A	Y	Y	N	N/A	N	N	N	N	Y	0.388889	0.949	20
32	Y	Y	Y	Y	N/A	PY	N/A	N/A	N	N	PY	Y	N	N/A	Y	Y	N	N/A	Y	Y	N	N	Y	0.555556	1.449	10
33	Y	Y	N	Y	N/A	PY	N/A	N/A	N	N	N	Y	N	N/A	Y	Y	N	N/A	Y	Y	N	N	N	0.444444	2.549	11
34	Y	Y	N	N	N/A	PY	N/A	N/A	N	N	N	Y	N	N/A	Y	N	N	N/A	N	N	N	N	N	0.222222	3.197	8
35	Y	N	N	N	N	Y	N	N	N	N	N	N	N	N	PY	Y	N	N	Y	Y	N	N	Y	0.26087	4.84	33
36	Y	Y	Y	Y	N	PY	N/A	N	N	N	N	N	N	PY	N	Y	Y	N/A	Y	N	N	N	N	0.333333	2.369	12
37	Y	N	Y	N	N/A	PY	N/A	N/A	N	Y	N	Y	N	N/A	Y	N	N	N/A	N	N	Y	N	N	0.333333	16.658	213
38	Y	Y	N	Y	N/A	Y	N	N/A	N	N	Y	Y	N	N/A	N	Y	N	N	Y	Y	N	N	N	0.45	1.785	20
39	Y	N	Y	N	N/A	PY	N/A	N/A	N	N	N	Y	N	N/A	Y	Y	N	N/A	N	N	Y	N	N	0.333333	15.04	171
40	Y	Y	Y	Y	N/A	PY	N/A	N/A	N	PY	N	Y	N	N/A	Y	N	N	N/A	N	N	N	N	Y	0.388889	1.593	15
41	Y	Y	N	Y	N/A	Y	N	N/A	N	N	Y	Y	N	N/A	Y	Y	Y	N	Y	Y	N	N	N	0.55	2.464	25
42	N	N	N	N	N/A	PY	N/A	N/A	N	N	N	N	N	N/A	N	Y	N	N/A	Y	N	N	N	N	0.111111	20.768	11
43	Y	Y	Y	N	N/A	PY	N/A	N/A	N	N	N	Y	Y	N/A	Y	Y	Y	N/A	Y	N	Y	N	Y	0.611111	3.869	7
44	Y	Y	N	N	N/A	PY	N/A	N/A	N	Y	N	Y	Y	N/A	PY	Y	N	N/A	Y	N	Y	N	N	0.444444	9.316	13
45	Y	N	Y	N	N/A	PY	N/A	N/A	N	N	N	Y	Y	N/A	PY	Y	N	N/A	N	N	N	N	N	0.277778	1.911	4
46	Y	N	N	N	N/A	Y	N	N/A	PY	PY	N	Y	N	N/A	PY	Y	Y	N	N	N	N	N	N	0.25	2.57	17
47	Y	Y	Y	N	N/A	PY	N/A	N/A	N	N	N	Y	Y	N/A	Y	Y	N	N/A	N	N	N	N	Y	0.444444	2.044	5
48	Y	Y	Y	Y	N/A	PY	N/A	N/A	N	N	N	Y	N	N/A	Y	Y	N	N/A	N	N	N	N	Y	0.444444	6.244	1
49	Y	Y	Y	Y	N/A	Y	Y	N/A	Y	Y	Y	N	N	N/A	N	Y	Y	N	Y	N	Y	N	Y	0.7	N/A	0
50	Y	Y	Y	Y	N/A	PY	N/A	N/A	N	N	N	Y	N	N/A	Y	Y	N	N/A	Y	N	N	N	N	0.444444	4.401	3
51	N	N	N	N	N/A	PY	N/A	N/A	N	PY	N	N	N	N/A	N	Y	Y	N/A	Y	Y	N	N	Y	0.277778	4.089	4
52	Y	Y	N	N	N/A	PY	N/A	N/A	N	N	N	N	N	N/A	N	Y	Y	N/A	N	Y	Y	N	Y	0.388889	6.57	16
53	Y	N	Y	N	Y	Y	Y	N	N	N	Y	Y	Y	Y	Y	Y	Y	N	N	N	Y	N	Y	0.608696	8.168	14
54	Y	Y	Y	Y	N	Y	Y	N	N	Y	N	Y	Y	PY	Y	Y	N	N	Y	N	N	N	Y	0.565217	1.449	0
55	Y	Y	N	N	N/A	PY	N/A	N/A	N	N	N	Y	N	N/A	Y	Y	N	N/A	Y	N	N	N	N	0.333333	1.761	5
56	Y	Y	Y	Y	N/A	PY	N/A	N/A	N	N	N	Y	N	N/A	Y	Y	N	N/A	Y	N	N	N	N	0.444444	6.534	28
57	Y	Y	N	N	N/A	PY	N/A	N/A	N	N	N	N	N	N/A	N	Y	Y	N/A	N	N	N	N	N	0.222222	2.653	18
58	N	N	Y	Y	N	PY	N/A	N	N	N	N	N	Y	N	N	Y	Y	N/A	Y	N	N	N	N	0.285714	1.801	15
59	Y	Y	Y	N	N/A	Y	N	N/A	N	N	N	Y	Y	N/A	Y	Y	N	N	Y	N	N	N	N	0.45	5.214	16
60	Y	Y	Y	Y	N	PY	N/A	N	N	PY	N	N	N	PY	N	Y	Y	N/A	N	N	N	N	N	0.285714	4.089	28
61	Y	N	Y	Y	N/A	PY	N/A	N/A	N	N	N	Y	N	N/A	N	Y	N	N/A	Y	N	N	N	N	0.333333	1.606	11
62	Y	Y	N	Y	N/A	PY	N/A	N/A	N	PY	N	Y	Y	N/A	Y	Y	N	N/A	Y	N	N	N	Y	0.5	4.534	9
63	Y	Y	N	Y	N/A	PY	N/A	N/A	N	PY	N	N	Y	N/A	N	N	Y	N/A	N	N	N	N	N	0.277778	3.398	7
64	Y	Y	N	N	N/A	PY	N/A	N/A	N	N	N	N	N	N/A	N	N	N	N/A	N	N	N	N	Y	0.166667	6.504	15
65	Y	Y	N	N	N/A	Y	N	N/A	N	PY	N	Y	N	N/A	PY	Y	N	N	Y	N	N	N	N	0.3	1.363	8
66	Y	N	Y	N	N/A	PY	N/A	N/A	N	PY	N	N	Y	N/A	N	Y	Y	N/A	N	N	N	N	N	0.277778	2.551	18
67	Y	N	Y	Y	N	PY	N/A	N	N	N	N	Y	N	PY	Y	Y	N	N/A	Y	N	N	Y	Y	0.428571	18.639	80
68	Y	N	Y	N	N	PY	N/A	N	N	N	Y	N	N	PY	PY	Y	N	N/A	Y	N	N	Y	N	0.285714	N/A	2
69	Y	Y	Y	Y	N/A	Y	N	N/A	N	Y	N	N	Y	N/A	N	Y	Y	Y	Y	N	N	N	N	0.55	1.9729	10
70	Y	Y	Y	Y	N/A	PY	N/A	N/A	N	N	N	N	N	N/A	N	Y	N	N/A	Y	N	N	N	N	0.333333	4.003	2
71	Y	N	N	N	N/A	PY	N/A	N/A	N	N	N	Y	N	N/A	Y	N	N	N/A	N	N	N	N	N	0.166667	3.944	18
72	Y	N	Y	N	N/A	PY	N/A	N/A	N	N	N	Y	N	N/A	PY	Y	Y	N/A	Y	N	Y	N	Y	0.444444	4.43	2
73	Y	Y	Y	Y	N/A	Y	N	N/A	N	N	N	N	N	N/A	N	Y	N	N	Y	Y	N	N	N	0.4	1.922	9
74	Y	Y	Y	N	Y	Y	Y	Y	Y	Y	Y	Y	Y	PY	Y	Y	Y	Y	Y	N	Y	Y	Y	0.869565	1.706	7
75	Y	Y	N	N	N/A	PY	N/A	N/A	N	N	N	Y	Y	N/A	N	Y	Y	N/A	Y	Y	N	N	Y	0.5	3.229	8
76	Y	Y	Y	N	N/A	Y	N	N/A	Y	Y	N	Y	N	N/A	Y	Y	N	N	Y	N	N	Y	N	0.55	4.862	1
77	Y	Y	N	N	N/A	Y	N	N/A	Y	N	N	Y	N	N/A	Y	Y	N	Y	Y	N	N	N	Y	0.5	1.573	1
78	Y	Y	N	Y	N/A	PY	N/A	N/A	N	N	N	N	N	N/A	N	Y	Y	N/A	Y	Y	N	N	N	0.388889	N/A	8
79	Y	N	Y	N	N/A	PY	N/A	N/A	N	N	N	N	N	N/A	PY	Y	N	N/A	Y	N	Y	Y	N	0.333333	4.005	0
80	Y	Y	Y	Y	N/A	Y	Y	N/A	Y	PY	N	Y	N	N/A	PY	Y	Y	Y	Y	N	N	N	N	0.6	13.116	44
81	Y	N	Y	Y	N	PY	N/A	N	N	N	N	Y	Y	Y	Y	Y	Y	N/A	Y	N	Y	Y	Y	0.619048	5.806	4
82	Y	Y	Y	N	N/A	Y	N	N/A	N	N	N	Y	Y	N/A	Y	Y	N	N	Y	N	N	N	Y	0.5	2.538	44
83	Y	Y	N	N	N/A	Y	N	N/A	N	Y	Y	Y	N	N/A	Y	Y	N	N	Y	N	N	N	N	0.45	2.628	71
84	Y	Y	N	N	N/A	Y	N	N/A	Y	N	N	Y	N	N/A	N	Y	Y	N	Y	Y	N	N	N	0.45	2.365	7
85	Y	Y	Y	N	N/A	PY	N/A	N/A	N	N	PY	Y	N	N/A	N	N	N	N/A	N	N	N	N	N	0.222222	1.832	23
86	Y	Y	Y	Y	N/A	Y	N	N/A	N	Y	N	Y	N	N/A	N	Y	N	N	Y	N	N	N	N	0.45	1.958	19
87	Y	N	Y	N	N/A	Y	N	N/A	N	Y	N	Y	N	N/A	Y	Y	N	N	Y	N	Y	N	Y	0.5	1.694	3
88	Y	Y	Y	N	N/A	PY	N/A	N/A	N	N	N	Y	N	N/A	Y	N	N	N/A	N	N	N	Y	Y	0.388889	3.171	10
89	Y	Y	Y	Y	N	PY	N/A	N	N	Y	N	Y	Y	N	N	Y	Y	N/A	N	N	N	N	N	0.428571	7.995	67
90	Y	Y	N	Y	N/A	PY	N/A	N/A	N	PY	N	Y	N	N/A	N	Y	N	N/A	Y	N	N	N	Y	0.388889	2.22	12
91	Y	Y	N	Y	Y	PY	N/A	Y	N	N	N	Y	Y	PY	Y	Y	Y	N/A	Y	Y	Y	N	Y	0.666667	3.229	16
92	Y	Y	Y	Y	Y	PY	N/A	N	N	N	N	Y	N	Y	Y	N	N	N/A	N	Y	N	N	Y	0.47619	2.462	9
93	Y	Y	N	Y	N/A	PY	N/A	N/A	N	N	PY	N	N	N/A	N	Y	N	N/A	Y	Y	N	N	Y	0.388889	6.166	8
94	Y	Y	Y	Y	N/A	Y	Y	N/A	Y	Y	N	Y	N	N/A	N	Y	N	N	Y	Y	N	N	N	0.6	4.638	4
95	Y	Y	N	N	N/A	PY	N/A	N/A	N	N	N	Y	N	N/A	N	Y	Y	N/A	Y	N	N	N	N	0.333333	4.179	9
96	Y	Y	Y	Y	N/A	Y	N	N/A	Y	Y	Y	Y	N	N/A	Y	Y	N	N	Y	N	N	N	Y	0.65	2.587	0
97	Y	Y	N	Y	N/A	PY	N/A	N/A	N	N	N	N	N	N/A	N	Y	N	N/A	Y	Y	N	N	Y	0.388889	4.638	7
98	Y	N	N	Y	N/A	PY	N/A	N/A	N	N	N	Y	N	N/A	N	Y	N	N/A	Y	N	N	N	Y	0.333333	6.575	16
99	Y	Y	Y	Y	Y	Y	N	N	Y	Y	Y	Y	N	PY	Y	Y	N	N	Y	N	N	N	Y	0.608696	5.178	4
100	Y	N	N	Y	N/A	PY	N/A	N/A	N	PY	N	N	N	N/A	N	N	N	N/A	N	N	N	N	N	0.111111	N/A	16
101	Y	Y	Y	N	N	PY	N/A	N	Y	N	N	Y	Y	Y	Y	Y	Y	N/A	Y	N	N	N	Y	0.571429	4.204	8
102	Y	Y	Y	Y	N/A	Y	N	N/A	N	N	N	N	Y	N/A	N	Y	Y	N	Y	Y	N	N	N	0.5	4.149	7
103	Y	Y	Y	N	N/A	Y	Y	N/A	Y	N	Y	Y	Y	N/A	Y	Y	N	N	N	N	N	N	Y	0.6	2.45	26
104	Y	Y	N	Y	Y	Y	N	Y	N	N	N	Y	Y	Y	Y	Y	N	N	Y	Y	N	N	Y	0.608696	2.345	1
105	Y	Y	Y	Y	N/A	Y	N	N/A	N	PY	N	Y	N	N/A	Y	Y	N	N	Y	N	N	N	Y	0.5	1.693	29
106	Y	Y	Y	Y	N/A	Y	N	N/A	Y	Y	Y	Y	Y	N/A	Y	Y	Y	N	Y	Y	N	N	Y	0.8	6.175	12
107	Y	Y	N	N	N/A	PY	N/A	N/A	N	N	N	Y	N	N/A	Y	Y	N	N/A	Y	N	N	N	N	0.333333	2.315	6
108	Y	Y	N	Y	Y	Y	N	Y	N	N	N	Y	N	N	Y	Y	N	Y	Y	N	N	N	Y	0.521739	3.5	3
109	Y	Y	Y	N	N	Y	N	N	N	N	N	Y	Y	Y	Y	Y	Y	N	N	N	N	Y	N	0.478261	27.973	11
110	Y	N	Y	Y	Y	PY	N/A	N	Y	N	N	Y	Y	Y	N	Y	Y	N/A	Y	N	Y	Y	N	0.619048	3.133	5
111	Y	Y	Y	N	N/A	PY	N/A	N/A	N	N	N	Y	Y	N/A	Y	Y	N	N/A	N	N	Y	N	N	0.444444	11.816	54
112	Y	Y	Y	Y	N/A	Y	N	N/A	N	N	PY	Y	Y	N/A	Y	Y	Y	Y	Y	N	N	N	Y	0.65	2.059	8
113	Y	Y	Y	Y	N/A	Y	N	N/A	N	N	N	Y	N	N/A	Y	Y	N	N	Y	N	Y	N	Y	0.55	8.77	34
114	Y	Y	Y	N	N/A	PY	N/A	N/A	N	Y	N	Y	Y	N/A	Y	Y	Y	N/A	Y	N	Y	N	Y	0.666667	2.617	2
115	Y	Y	Y	Y	N/A	PY	N/A	N/A	Y	Y	N	N	N	N/A	N	Y	Y	N/A	N	N	N	N	Y	0.5	6.312	6
116	Y	Y	N	N	N/A	Y	N	N/A	N	Y	N	Y	N	N/A	N	Y	N	N	Y	N	N	N	Y	0.4	1.698	27
117	Y	N	N	N	N/A	PY	N/A	N/A	N	PY	N	Y	Y	N/A	Y	Y	Y	N/A	Y	N	N	N	Y	0.444444	N/A	25
118	Y	Y	N	Y	N	Y	N	N	Y	N	Y	Y	Y	PY	N	Y	N	Y	Y	N	N	N	Y	0.521739	2.998	51
119	Y	Y	Y	N	N/A	Y	N	N/A	N	Y	N	Y	N	N/A	Y	N	N	N	N	N	N	N	N	0.35	3.319	30
120	Y	N	N	Y	Y	PY	N/A	N	N	PY	N	Y	Y	PY	Y	Y	N	N/A	N	N	N	N	N	0.333333	4.204	43
121	Y	Y	N	Y	N/A	PY	N/A	N/A	N	PY	N	Y	N	N/A	N	Y	N	N/A	N	N	N	N	Y	0.333333	4.148	21
122	Y	Y	Y	Y	Y	PY	N/A	N	N	PY	PY	Y	N	PY	Y	Y	Y	N/A	Y	Y	Y	N	N	0.571429	N/A	12
123	Y	N	N	N	N/A	Y	N	N/A	N	PY	N	Y	N	N/A	N	Y	N	N	Y	N	N	N	Y	0.3	2.674	20
124	Y	N	Y	N	Y	Y	N	N	Y	Y	Y	Y	Y	Y	N	Y	Y	N	Y	N	N	Y	Y	0.652174	N/A	4
125	Y	Y	Y	Y	N/A	PY	N/A	N/A	N	Y	N	Y	N	N/A	Y	Y	Y	N/A	N	N	N	N	Y	0.555556	N/A	2
126	Y	N	N	Y	N/A	PY	N/A	N/A	N	PY	N	Y	N	N/A	Y	Y	Y	N/A	N	N	N	N	N	0.333333	1.759	1
127	Y	Y	Y	N	Y	Y	N	N	Y	Y	N	Y	Y	N	Y	Y	Y	N	Y	Y	N	Y	N	0.652174	1.984	0
128	Y	N	Y	N	N/A	Y	N	N/A	N	PY	N	Y	Y	N/A	Y	N	N	N	N	N	N	N	N	0.3	11.36	18
129	Y	N	Y	Y	N/A	PY	N/A	N/A	N	N	N	Y	N	N/A	Y	N	N	N/A	N	N	N	Y	Y	0.388889	1.468	5
130	N	N	N	N	N/A	PY	N/A	N/A	N	N	N	Y	Y	N/A	Y	N	N	N/A	N	N	Y	Y	Y	0.333333	18.728	41
131	Y	Y	Y	N	N/A	PY	N/A	N/A	N	PY	N	Y	Y	N/A	Y	Y	N	N/A	N	N	N	N	Y	0.444444	4.763	8
132	Y	Y	Y	Y	Y	PY	N/A	N	N	N	N	Y	Y	Y	Y	Y	N	N/A	Y	Y	N	N	Y	0.619048	3.057	23
133	Y	Y	Y	Y	Y	Y	Y	N	Y	Y	Y	Y	N	PY	Y	Y	N	Y	Y	N	N	N	Y	0.695652	2.947	19
134	Y	Y	N	N	N/A	PY	N/A	N/A	N	N	N	Y	Y	N/A	PY	Y	N	N/A	Y	N	N	N	Y	0.388889	5.2	27
135	Y	Y	Y	N	Y	PY	N/A	N	N	Y	N	Y	N	PY	N	Y	N	N/A	Y	N	N	N	N	0.380952	2.776	41
136	Y	Y	Y	N	N/A	PY	N/A	N/A	N	N	N	Y	N	N/A	Y	Y	N	N/A	Y	N	N	N	Y	0.444444	5.606	19
137	Y	Y	Y	Y	N/A	PY	N/A	N/A	N	N	N	Y	N	N/A	Y	N	N	N/A	N	N	N	N	N	0.333333	6.577	6
138	Y	N	Y	Y	Y	PY	N/A	N	N	PY	N	N	N	N	N	Y	N	N/A	N	N	Y	N	Y	0.333333	N/A	1
139	Y	N	Y	N	Y	Y	Y	N	Y	N	N	Y	Y	Y	Y	Y	N	N	N	N	N	N	N	0.478261	6.288	9
140	Y	Y	Y	N	N/A	Y	N	N/A	N	N	Y	Y	N	N/A	Y	Y	N	N	N	N	N	Y	Y	0.5	2.293	15
141	Y	Y	Y	N	Y	Y	Y	N	N	Y	N	Y	Y	Y	Y	Y	Y	Y	N	N	N	N	Y	0.652174	2.867	10
142	Y	Y	Y	Y	N/A	Y	Y	N/A	N	N	N	Y	N	N/A	Y	Y	Y	N	N	Y	N	N	Y	0.6	N/A	7
143	Y	N	Y	N	Y	Y	N	N	N	PY	N	Y	N	N	PY	N	N	N	N	N	Y	N	Y	0.304348	4.864	8
144	Y	N	Y	Y	N/A	PY	N/A	N/A	N	N	N	Y	N	N/A	N	Y	N	N/A	N	N	N	N	Y	0.333333	10.377	155
145	Y	Y	N	Y	N	PY	N/A	N	N	N	N	Y	Y	Y	PY	Y	N	N/A	Y	N	N	N	N	0.380952	3.751	38
146	Y	Y	Y	Y	N/A	Y	Y	N/A	N	Y	Y	Y	Y	N/A	N	Y	N	Y	Y	N	N	N	Y	0.7	23.425	167
147	Y	Y	Y	N	Y	PY	N/A	Y	N	N	N	Y	Y	Y	Y	Y	Y	N/A	N	N	N	N	Y	0.571429	3.947	5
148	Y	Y	Y	Y	Y	Y	N	N	N	N	N	Y	N	PY	Y	Y	N	Y	Y	N	N	N	Y	0.521739	4.46	17
149	Y	Y	Y	Y	N	PY	N/A	N	N	N	N	Y	Y	Y	Y	Y	N	N/A	Y	N	N	N	N	0.47619	2.674	5
150	Y	Y	Y	N	N/A	Y	N	N/A	N	Y	Y	Y	Y	N/A	N	Y	N	N	Y	N	N	Y	N	0.55	5.226	23
151	Y	N	Y	Y	N	Y	Y	N	Y	Y	Y	Y	N	Y	Y	Y	N	Y	N	N	Y	Y	Y	0.695652	5.574	15
152	Y	Y	Y	Y	N	Y	Y	N	N	N	N	Y	Y	Y	Y	N	N	N	N	N	N	N	Y	0.478261	3.714	6
153	Y	Y	Y	Y	Y	PY	N/A	N	N	N	N	N	N	N	N	N	N	N/A	N	N	Y	N	Y	0.333333	N/A	15
154	Y	N	N	N	N	PY	N/A	N	N	Y	N	Y	Y	N	Y	N	N	N/A	N	N	Y	N	Y	0.333333	4.785	9
155	Y	N	Y	N	N/A	PY	N/A	N/A	N	Y	N	Y	N	N/A	Y	Y	N	N/A	N	N	N	Y	N	0.388889	8.408	32
156	Y	N	N	N	N/A	PY	N/A	N/A	N	N	N	Y	Y	N/A	Y	N	N	N/A	N	N	N	Y	N	0.277778	15.343	548
157	Y	N	N	Y	N/A	Y	N	N/A	Y	Y	N	Y	Y	N/A	N	Y	Y	N	Y	Y	N	N	N	0.55	5.003	100
158	Y	Y	Y	Y	N/A	Y	N	N/A	N	N	N	Y	N	N/A	Y	Y	N	N	Y	N	Y	Y	Y	0.6	3.449	31
159	Y	N	N	N	N/A	PY	N/A	N/A	N	PY	N	Y	N	N/A	Y	Y	N	N/A	Y	N	Y	Y	Y	0.444444	19.696	78
160	Y	Y	N	N	N	PY	N/A	N	N	N	Y	Y	N	PY	Y	Y	Y	N/A	Y	N	N	Y	Y	0.47619	17.202	61
161	Y	N	N	N	N/A	PY	N/A	N/A	N	PY	N	Y	N	N/A	N	N	N	N/A	N	N	N	Y	N	0.166667	18.881	116
162	Y	Y	N	N	Y	Y	N	Y	N	Y	N	Y	N	Y	Y	Y	N	N	Y	N	N	Y	Y	0.565217	5.025	12
163	Y	Y	Y	Y	N/A	PY	N/A	N/A	N	N	N	Y	N	N/A	N	Y	N	N/A	Y	Y	Y	N	N	0.5	3.951	10
164	Y	Y	Y	Y	Y	Y	Y	N	Y	N	N	Y	Y	Y	Y	Y	N	Y	Y	N	Y	Y	Y	0.782609	3.242	1
165	Y	Y	Y	Y	Y	PY	N/A	Y	N	Y	N	Y	N	Y	Y	Y	N	N/A	Y	N	N	N	Y	0.619048	6.682	9
166	Y	Y	Y	Y	N	PY	N/A	N	N	N	N	Y	N	PY	Y	Y	Y	N/A	Y	N	N	N	Y	0.47619	15.343	55
167	Y	Y	Y	Y	N/A	Y	N	N/A	N	N	N	Y	N	N/A	Y	Y	N	N	Y	N	Y	N	Y	0.55	3.276	26
168	Y	N	Y	Y	N	PY	N/A	N	N	N	N	N	N	PY	N	Y	N	N/A	N	N	N	N	Y	0.238095	2.158	12
169	Y	Y	N	Y	N/A	PY	N/A	N/A	N	N	N	Y	N	N/A	Y	N	N	N/A	N	N	Y	Y	Y	0.444444	1.413	13
170	Y	Y	N	N	N/A	Y	N	N/A	PY	N	N	Y	N	N/A	Y	Y	Y	N	N	N	Y	Y	Y	0.5	5.482	147
171	Y	Y	Y	N	N/A	Y	N	N/A	N	N	N	Y	N	N/A	Y	Y	Y	N	N	N	N	Y	Y	0.5	5.099	4
172	Y	Y	Y	Y	N/A	PY	N/A	N/A	N	N	N	Y	N	N/A	N	Y	N	N/A	N	N	N	Y	Y	0.444444	3.243	110
173	Y	Y	N	N	N/A	PY	N/A	N/A	N	PY	N	Y	N	N/A	Y	Y	N	N/A	N	N	Y	Y	Y	0.444444	5.9	14
174	Y	N	Y	Y	N	PY	N/A	N	Y	Y	N	Y	N	Y	N	Y	N	N/A	Y	N	N	Y	N	0.47619	7.518	66
175	Y	N	Y	Y	Y	PY	N/A	N	N	PY	N	N	N	PY	N	Y	N	N/A	Y	Y	N	N	N	0.333333	5.958	9
176	Y	Y	N	N	N/A	PY	N/A	N/A	N	PY	N	Y	Y	N/A	Y	N	N	N/A	N	N	Y	Y	Y	0.444444	4.398	9
177	Y	Y	Y	Y	N/A	Y	N	N/A	N	N	N	Y	N	N/A	Y	N	N	N	N	N	N	N	Y	0.4	6.081	2
178	Y	Y	N	N	N/A	PY	N/A	N/A	N	N	N	Y	N	N/A	Y	Y	Y	N/A	Y	N	N	N	Y	0.444444	3.357	35
179	Y	Y	Y	Y	N/A	PY	N/A	N/A	N	N	N	Y	Y	N/A	Y	Y	N	N/A	Y	Y	N	Y	N	0.611111	8.658	9
180	Y	Y	Y	Y	N/A	PY	N/A	N/A	N	N	N	Y	N	N/A	PY	Y	N	N/A	Y	N	Y	Y	Y	0.555556	5.228	2
181	Y	Y	Y	Y	Y	PY	N/A	Y	N	PY	PY	Y	Y	Y	Y	Y	N	N/A	Y	N	N	Y	Y	0.666667	3.944	11
182	Y	Y	Y	Y	N	Y	N	N	Y	Y	N	Y	Y	Y	Y	Y	N	N	Y	N	N	Y	Y	0.652174	3.388	43
183	Y	N	N	N	N/A	PY	N/A	N/A	N	N	N	N	N	N/A	N	N	N	N/A	N	N	N	Y	Y	0.166667	2.413	17
184	Y	N	Y	Y	N/A	PY	N/A	N/A	N	N	N	Y	N	N/A	PY	Y	N	N/A	Y	N	N	N	N	0.333333	2.778	30
185	Y	Y	N	Y	N	Y	N	Y	N	N	N	Y	N	Y	Y	Y	N	N	N	N	N	Y	N	0.434783	4.07	2
186	Y	Y	Y	N	N/A	Y	N	N/A	N	N	N	Y	N	N/A	Y	N	N	N	N	N	Y	Y	N	0.4	1.618	16
187	Y	N	Y	N	N/A	PY	N/A	N/A	N	N	N	Y	N	N/A	N	Y	N	N/A	Y	Y	N	N	Y	0.388889	2.776	37
